# Supplementary material for: Fluorogenic Detection of Sulfite in Water by Using Copper(II) Azacyclam Complexes
Source: Molecules. 2022 Mar 12;27(6):1852. doi: 10.3390/molecules27061852 (PMC8951044; doi:10.3390/molecules27061852)
Supplement: Supplementary file 1 [file molecules-27-01852-s001.zip]

Archive with 1 entries (1 files):
- molecules-1614301-supplementary.pdf
